# Supplementary material for: Enhancing DLG2 Implications in Neuropsychiatric Disorders: Analysis of a Cohort of Eight Patients with 11q14.1 Imbalances
Source: Genes (Basel). 2022 May 12;13(5):859. doi: 10.3390/genes13050859 (PMC9140951; doi:10.3390/genes13050859)
Supplement: Supplementary file 1 [file genes-13-00859-s001.zip]

Archive with 1 entries (1 files):
- genes-1707395-supplementary.pdf
